# Supplementary material for: Beyond fire: Flower production naturally occurs and is also influenced by leaf removal in a Neotropical savanna herb
Source: PLoS One. 2024 Jun 10;19(6):e0305098. doi: 10.1371/journal.pone.0305098 (PMC11164366; doi:10.1371/journal.pone.0305098)
Supplement: S1 Table — (XLSX) [file pone.0305098.s001.xlsx]

## Sheet: Plan Mat Suplem Quantitativa
collection code	scientific name	identified by	collector number	collector	year collected	month collected	day collected	country	state / province	city / county	longitude	latitude	barcode	Link	whit flowers and fire scar	with flowers without fire scar	Fire scar without flowers	Without fire scar and flower
NYBG	Bulbostylis paradoxa		15609	A. F. M. Glaziou	1884	11	10	Brazil	Minas Gerais				NY00918728	https://storage.googleapis.com/cria-zoomify/herbaria/NY/NY00918728_01/TileGroup0/0-0-0.jpg	17	0	0	0
US	Bulbostylis paradoxa		22326	A. F. M. Glaziou	1899	09	16	Brazil	Goiás					https://storage.googleapis.com/cria-zoomify/herbaria/P/P00238355_01/TileGroup0/0-0-0.jpg	21	0	0	0
US	Bulbostylis paradoxa		3386	A. Macedo	1951	10	28	Brazil	Minas Gerais					https://storage.googleapis.com/cria-zoomify/herbaria/NY/NY00918738_01/TileGroup0/0-0-0.jpg	14	0	0	0
CEN	Bulbostylis paradoxa	A. P. Prata	886	Aldicir Osni Scariot	2003	09	27	Brasil	Tocantins	Dianópolis	-46.44472	-11.61667	CEN00053215	https://storage.googleapis.com/cria-zoomify/herbaria/CEN/CEN00053215/TileGroup0/0-0-0.jpg	18	0	0	0
SP	Bulbostylis paradoxa		560	Alvarenga, D; Lopes, EC	1990	01	03	Brasil	Distrito Federal	Brasília	-47.898611	-15.965		https://storage.googleapis.com/cria-zoomify/herbaria/UB/UB0030124/TileGroup0/0-0-0.jpg	14	0	0	0
CEN	Bulbostylis paradoxa	B. M. T. Walter	4711	Anderson Cássio Sevilha	2007	11	05	Brasil	Minas Gerais	Rio Pardo de Minas	-47.458888	-15.5325	CEN00072749	https://storage.googleapis.com/cria-zoomify/herbaria/CEN/CEN00072749/TileGroup0/0-0-0.jpg	9	0	0	0
UB	Bulbostylis paradoxa	Prata, AP	6526	Anderson, WR	1973	03	07	Brasil	Goiás	Alto Paraíso de Goiás	-47.516667	-14.116667	UB0004268	https://storage.googleapis.com/cria-zoomify/herbaria/UB/UB0004268/TileGroup0/0-0-0.jpg	6	0	0	0
UB	Bulbostylis paradoxa	Prata, AP	9964	Anderson, WR	1973	05	09	Brasil	Goiás	Goiás Velho	-50.1403	-15.9344	UB0004269	https://storage.googleapis.com/cria-zoomify/herbaria/NY/NY00918713_01/TileGroup0/0-0-0.jpg	10	0	0	0
CEN	Bulbostylis paradoxa	A. P. Prata	1137	Antônio Costa Allem	1977	11	04	Brasil	Distrito Federal	Brasília	-47.9296989440918	-15.7797002792358	CEN00001337	https://storage.googleapis.com/cria-zoomify/herbaria/CEN/CEN00001337/TileGroup0/0-0-0.jpg	4	0	0	0
ASE	Bulbostylis paradoxa	Aparecida da Silva, M	5915	Aparecida S, M; Sabbag, MRL	2006	08	08	Brasil	Distrito Federal	Brasília	-47.868333	-15.917222	ASE0020518	https://storage.googleapis.com/cria-zoomify/herbaria/ASE/ASE0020518/TileGroup0/0-0-0.jpg	26	0	0	0
HUEFS	Bulbostylis paradoxa	A.P.Prata	5706	Arbo, M.M.	1992	11	22	Brasil	Bahia	Barra da Estiva	-41.233333	-13.666667	HUEFS0015576	https://storage.googleapis.com/cria-zoomify/herbaria/HUEFS/HUEFS0015576/TileGroup0/0-0-0.jpg	9	0	0	0
UB	Bulbostylis paradoxa	Prata, AP	6499	Argent, GCG	1967	09	24	Brasil	Mato Grosso	Nova Xavantina	-52.233333	-14.633333	UB0004277	https://storage.googleapis.com/cria-zoomify/herbaria/UB/UB0004277/TileGroup0/0-0-0.jpg	0	3	0	0
INPA	Bulbostylis paradoxa	Lowe, J	7111	Austin, DF	1979	10	18	Brasil	Amapá				INPA0097425	https://storage.googleapis.com/cria-zoomify/herbaria/NY/NY01174243_01/TileGroup0/0-0-0.jpg	27	0	0	0
NYBG	Bulbostylis paradoxa	W. W. Thomas	2918	B. V. Rabelo	1984	12	8	Brazil	Amapá				NY01174235	https://storage.googleapis.com/cria-zoomify/herbaria/NY/NY01174235_01/TileGroup0/0-0-0.jpg	28	0	0	0
INPA	Bulbostylis paradoxa	Alves, MVS	RIB 201	Barbosa, RI	2007	04	29	Brasil	Roraima	Boa Vista	-75.677778	3.166667	INPA0220828	https://storage.googleapis.com/cria-zoomify/herbaria/INPA/INPA0220828/TileGroup0/0-0-0.jpg	0	10	0	0
UB	Bulbostylis paradoxa	Prata, AP	2457	Barreto, M	1933	07	27	Brasil	Minas Gerais	Belo Horizonte	-43.937801361084	-19.9207992553711	UB0004272	https://storage.googleapis.com/cria-zoomify/herbaria/UB/UB0004272/TileGroup0/0-0-0.jpg	5	0	0	0
UB	Bulbostylis paradoxa	Prata, AP	5320	Barreto, M	1936	08	23	Brasil	Minas Gerais	Andrelândia	-44.3092002868652	-21.7397003173828	UB0004271	https://storage.googleapis.com/cria-zoomify/herbaria/UB/UB0004271/TileGroup0/0-0-0.jpg	6	0	0	0
UEC	Bulbostylis paradoxa	Prata, AP	3565	Batalha, MA	1999	07	06	Brazil	Goiás		-52.65	-17.816667	UEC057149	https://storage.googleapis.com/cria-zoomify/herbaria/UEC/UEC057149/TileGroup0/0-0-0.jpg	18	0	0	0
CEN	Bulbostylis paradoxa	A. P. Prata	2777	Bruno Machado Teles Walter	1995	10	08	Brasil	Goiás	Campinaçu	-48.416666	-13.866666	CEN00022782	https://storage.googleapis.com/cria-zoomify/herbaria/CEN/CEN00022782/TileGroup0/0-0-0.jpg	0	22	0	0
CEN	Bulbostylis paradoxa	A. P. Prata	3872	Bruno Machado Teles Walter	1997	09	19	Brasil	Distrito Federal	Brasília	-48.016111	-15.9025	CEN00032115	https://storage.googleapis.com/cria-zoomify/herbaria/CEN/CEN00032115/TileGroup0/0-0-0.jpg	20	0	0	0
CEN	Bulbostylis paradoxa	R. C. Oliveira	4554	Bruno Machado Teles Walter	2000	11	08	Brasil	Goiás	Cavalcante	-47.4583015441895	-13.7974996566772	CEN00040287	https://storage.googleapis.com/cria-zoomify/herbaria/CEN/CEN00040287/TileGroup0/0-0-0.jpg	12	0	0	0
NYBG	Bulbostylis paradoxa	W. W. Thomas	15615	C. B. Orssich	1978	01	21	Brazil	Minas Gerais				NY00918739	https://storage.googleapis.com/cria-zoomify/herbaria/NY/NY00918739_01/TileGroup0/0-0-0.jpg	4	0	0	0
UB	Bulbostylis paradoxa	Carvalho, PS	147	Carvalho, PS; Miranda, SC; Bezerra, KMG	2007	03	23	Brasil	Distrito Federal	Brasília	-48.001389	-16.503889	UB0007097	https://storage.googleapis.com/cria-zoomify/herbaria/UB/UB0007097/TileGroup0/0-0-0.jpg	8	0	0	0
HUEFS	Bulbostylis paradoxa	M.G.L.Wanderley	2840	Carvalho-Sobrinho, J.G.de	2010	03	17	Brasil	Bahia	Entre Rios	-37.838333	-12.271389	HUEFS0160217	https://storage.googleapis.com/cria-zoomify/herbaria/HUEFS/HUEFS0160217/TileGroup0/0-0-0.jpg	0	5	0	0
HUEFS	Bulbostylis paradoxa	A.P.Prata	701	Cavalcanti, T.B.	1990	08	15	Brasil	Goiás	Alto Paraíso de Goiás	-47.5099983215332	-14.1324996948242	HUEFS0024138	https://storage.googleapis.com/cria-zoomify/herbaria/UEC/UEC057143/TileGroup0/0-0-0.jpg	15	0	0	0
UFG	Bulbostylis paradoxa	Villaroel, D.	355	Cezare, C.H.G.; Machado, N.A.	2007	10	23	Brasil	Goiás	Luziânia	-47.993889	-16.674722	UFG0047477	https://storage.googleapis.com/cria-zoomify/herbaria/UFG/UFG0047477/TileGroup0/0-0-0.jpg	0	0	1	0
UEC	Bulbostylis paradoxa	Eugênio, CUO	709	Chacon, RG; Amaral, AG; Eugênio, CUO	2010	10	24	Brazil	Distrito Federal	Brasília	-47.968333	-15.473333	UEC055881	https://storage.googleapis.com/cria-zoomify/herbaria/UB/UB0007098/TileGroup0/0-0-0.jpg	7	0	0	0
HUEFS	Bulbostylis paradoxa		4113	Conceição, A.A.	2012	05	12	Brasil	Bahia	Mucugê	-41.483333	-12.816667	HUEFS0183909	https://storage.googleapis.com/cria-zoomify/herbaria/HUEFS/HUEFS0183909/TileGroup0/0-0-0.jpg	14	0	0	0
UEC	Bulbostylis paradoxa	Costa, SM	2430	Coradin, L; Allem, AC; Vieira, JGA; Silva, GP	1979	09	24	Brazil	Distrito Federal	Brasília	-47.9296989440918	-15.7797002792358	UEC009094	https://storage.googleapis.com/cria-zoomify/herbaria/UEC/UEC009094/TileGroup0/0-0-0.jpg	34	0	0	0
UEC	Bulbostylis paradoxa		2773	Damasceno Junior, GA; Assis, ME; Takahasi, A	2003	03	18	Brazil	Mato Grosso do Sul	Corumbá	-56.754722	-21.679722	UEC023828	https://storage.googleapis.com/cria-zoomify/herbaria/UEC/UEC023828/TileGroup0/0-0-0.jpg	5	0	0	0
UEC	Bulbostylis paradoxa	Prata, AP	D61011	Davis, PH; Shepherd, GJ	1976	09	19	Brazil	Paraná	Vila Velha			UEC057146	https://storage.googleapis.com/cria-zoomify/herbaria/UEC/UEC057146/TileGroup0/0-0-0.jpg	18	0	0	0
NYBG	Bulbostylis paradoxa	T. M. Koyama	12808	Dr. Fittkau	1962	03	17	Brazil	Pará				NY01174237	https://storage.googleapis.com/cria-zoomify/herbaria/INPA/INPA0012808/TileGroup0/0-0-0.jpg	26	0	0	0
UFP	Bulbostylis paradoxa	Prata, A.P.	4073	Duarte, A.P.	1952	11	05	Brasil	Minas Gerais	Carandaí	-43.8064002990723	-20.9535999298096	UFP076958	https://storage.googleapis.com/cria-zoomify/herbaria/UB/UB0004292/TileGroup0/0-0-0.jpg	17	0	0	0
NYBG	Bulbostylis paradoxa		3643	E. P. Heringer	1980	03	04	Brazil	Distrito Federal	Brasília	-47.9294	-15.7797	NY00918715	https://storage.googleapis.com/cria-zoomify/herbaria/NY/NY00918715_01/TileGroup0/0-0-0.jpg	12	0	0	0
NYBG	Bulbostylis paradoxa	A. C. Araújo	5361	E. P. Heringer	1980	08	26	Brazil	Distrito Federal	Brasília	-47.9294	-15.7797	NY00749853	https://storage.googleapis.com/cria-zoomify/herbaria/NY/NY00749853_01/TileGroup0/0-0-0.jpg	18	0	0	0
NYBG	Bulbostylis paradoxa		4701	E. Varanda	1984	07	17	Brazil	Minas Gerais	Couto de Magalhães de Minas	-43.4708	-18.0717	NY00918726	https://storage.googleapis.com/cria-zoomify/herbaria/NY/NY00918745_01/TileGroup0/0-0-0.jpg	18	0	0	0
UB	Bulbostylis paradoxa	Prata, A	370	Faria, JEQ; Cota, MRC; Medeiros, LB; Carvalho, AM	2008	10	07	Brasil	Distrito Federal	Planaltina			UB0007115	https://storage.googleapis.com/cria-zoomify/herbaria/UB/UB0007115/TileGroup0/0-0-0.jpg	30	0	0	0
UEC	Bulbostylis paradoxa	Guarino, ESG	190	Faria, JG; Pereira, JB	1999	06	09	Brazil	Distrito Federal	Brasília	-48.016667	-15.916667	UEC019176	https://storage.googleapis.com/cria-zoomify/herbaria/CEN/CEN00038433/TileGroup0/0-0-0.jpg	12	0	0	0
UB	Bulbostylis paradoxa	Farias, R	460	Farias, R; Gonçalves, EG; Guimarães, PJF	1999	12	05	Brasil	Goiás	Mossâmedes	-50.166667	-16.066667	UB0004260	https://storage.googleapis.com/cria-zoomify/herbaria/UB/UB0004260/TileGroup0/0-0-0.jpg	12	0	0	0
HUFU	Bulbostylis paradoxa	Vitta, F.A.	269	FEEP	1992	09	04	Brasil	Minas Gerais	Uberlândia	-48.2771987915039	-18.9186000823975	HUFU00028134	https://storage.googleapis.com/cria-zoomify/herbaria/HUFU/HUFU00028134/TileGroup0/0-0-0.jpg	7	0	0	0
HUFU	Bulbostylis paradoxa	Prata, A.P.	378	FEEP	1992	11	06	Brasil	Minas Gerais	Uberlândia	-48.2771987915039	-18.9186000823975	HUFU00028133	https://storage.googleapis.com/cria-zoomify/herbaria/HUFU/HUFU00028133/TileGroup0/0-0-0.jpg	25	0	0	0
MBM	Bulbostylis paradoxa	Cordeiro, J.; Barboza, E.	1083	Felitto, G.	2018	03	16	Brazil	Roraima	Cantá	-60.5974998474121	2.61028003692627	MBM411970	https://storage.googleapis.com/cria-zoomify/herbaria/MBM/MBM411970/TileGroup0/0-0-0.jpg	38	0	0	0
INPA	Bulbostylis paradoxa	Prata, AP	9405	Ferreira, CAC	1987	11	04	Brasil	Pará	Alenquer	-54.65	-1.883333	INPA0155461	https://storage.googleapis.com/cria-zoomify/herbaria/INPA/INPA0155461/TileGroup0/0-0-0.jpg	20	0	0	0
ESA	Bulbostylis paradoxa	Ferreira, F.M.	750	Ferreira, F.M.	2004	10	10	Brasil	Minas Gerais	Baependi	-44.8899993896484	-21.9589004516602	ESA101107	https://storage.googleapis.com/cria-zoomify/herbaria/ESA/Cyperaceae/ESA101107/TileGroup0/0-0-0.jpg	7	0	0	0
UB	Bulbostylis paradoxa	Prata, AP	221	Filgueiras, TS	1978	07	09	Brasil	Distrito Federal	Brasília	-47.9296989440918	-15.7797002792358	UB0030125	https://storage.googleapis.com/cria-zoomify/herbaria/UB/UB0030125/TileGroup0/0-0-0.jpg	2	0	0	0
HUFU	Bulbostylis paradoxa	Trevisan, R.	251	Fleury-Silva, H.R.; Lima, D. & Pinehiros, A.	2002	11	20	Brasil	Minas Gerais	São Roque de Minas	-46.3657989501953	-20.2453002929688	HUFU00051328	https://storage.googleapis.com/cria-zoomify/herbaria/HUFU/HUFU00051328/TileGroup0/0-0-0.jpg	5	0	0	0
US	Bulbostylis paradoxa		22334	G. Hatschbach	1969	10	07	Brazil	Paraná					https://storage.googleapis.com/cria-zoomify/herbaria/MBM/MBM011958/TileGroup0/0-0-0.jpg	5	0	0	0
US	Bulbostylis paradoxa		78824	G. Hatschbach & E. L. Barbosa	2004	12	04	Brazil	Minas Gerais					https://storage.googleapis.com/cria-zoomify/herbaria/MBM/MBM300911/TileGroup0/0-0-0.jpg	0	2	0	0
US	Bulbostylis paradoxa		78860	G. Hatschbach, M. M. Hatschbach & E. L. Barbosa	2004	12	05	Brazil	Minas Gerais					https://storage.googleapis.com/cria-zoomify/herbaria/INPA/INPA0217170/TileGroup0/0-0-0.jpg	12	0	0	0
NYBG	Bulbostylis paradoxa	J. R. Pirani	15495	G. L. Esteves	1990	09	22	Brazil	Minas Gerais		-43.6	-19.28	NY00918727	https://storage.googleapis.com/cria-zoomify/herbaria/NY/NY00918727_01/TileGroup0/0-0-0.jpg	1	0	0	0
NYBG	Bulbostylis paradoxa	H. K. Svenson	4448	G. M. Magalhaes	1949	08	28	Brazil	Minas Gerais	Buenópolis	-44.18	-17.8733	NY00918733	https://storage.googleapis.com/cria-zoomify/herbaria/NY/NY00918733_01/TileGroup0/0-0-0.jpg	9	0	0	0
NYBG	Bulbostylis paradoxa	T. M. Koyama	30038	G. T. Prance	1986	04	21	Brazil	Amazonas		-60.58	-3.03	NY01174250	https://storage.googleapis.com/cria-zoomify/herbaria/NY/NY01174296_01/TileGroup0/0-0-0.jpg	0	32	0	0
US	Bulbostylis paradoxa		4249	G. T. Prance, E. Forero, B. S. Pena & J. F. Ramos	1967	02	09	Brazil	Roraima					https://storage.googleapis.com/cria-zoomify/herbaria/INPA/INPA0019884/TileGroup0/0-0-0.jpg	34	0	0	0
CEN	Bulbostylis paradoxa	G. D. Vale	169	Gabriel Damasco do Vale	2006	10	09	Brasil	Distrito Federal	Brasília	-47.9296989440918	-15.7797002792358	CEN00084832	https://storage.googleapis.com/cria-zoomify/herbaria/CEN/CEN00084832/TileGroup0/0-0-0.jpg	17	0	0	0
UEC	Bulbostylis paradoxa	Prata, AP	313	Gabrielli, AC	1980	10	16	Brazil	Minas Gerais	Poços de Caldas	-46.564722	-21.838889	UEC057156	https://storage.googleapis.com/cria-zoomify/herbaria/UEC/UEC057156/TileGroup0/0-0-0.jpg	13	0	0	0
SPF	Bulbostylis paradoxa	Prata, AP	1216	Ganev, W	1992	10	10	Brasil	Bahia	Abaíra	-41.883333	-13.283333	SPF00087881	https://storage.googleapis.com/cria-zoomify/herbaria/HUEFS/HUEFS0012280/TileGroup0/0-0-0.jpg	25	0	0	0
SPF	Bulbostylis paradoxa	Prata, AP	2447	Ganev, W	1993	11	07	Brasil	Bahia	Rio de Contas	-41.833333	-13.45	SPF00113733	https://storage.googleapis.com/cria-zoomify/herbaria/HUEFS/HUEFS0015986/TileGroup0/0-0-0.jpg	22	0	0	0
RECOLNAT_GLAZIOU	Bulbostylis paradoxa		15608	Glaziou, A.	1884	1	21	Brasil					P00238347	https://storage.googleapis.com/cria-zoomify/herbaria/P/P00238359_01/TileGroup0/0-0-0.jpg	8	0	0	0
RECOLNAT_GLAZIOU	Bulbostylis paradoxa	Barrier	22327	Glaziou, A.	1895	9	16	Brasil	Goiás				P00238346	https://storage.googleapis.com/cria-zoomify/herbaria/P/P00238346_01/TileGroup0/0-0-0.jpg	3	0	0	0
CEN	Bulbostylis paradoxa	A. P. Prata	865	Glocimar Pereira-Silva	1991	11	09	Brasil	Distrito Federal	Brasília	-47.533333	-15.983333	CEN00024063	https://storage.googleapis.com/cria-zoomify/herbaria/CEN/CEN00024063/TileGroup0/0-0-0.jpg	13	0	0	0
CEN	Bulbostylis paradoxa	A. P. Prata	1784	Glocimar Pereira-Silva	1993	09	02	Brasil	Distrito Federal	Brasília	-47.966666	-15.8	CEN00019977	https://storage.googleapis.com/cria-zoomify/herbaria/CEN/CEN00019977/TileGroup0/0-0-0.jpg	26	0	0	0
CEN	Bulbostylis paradoxa	G. Pereira-Silva	5494	Glocimar Pereira-Silva	2001	09	29	Brasil	Distrito Federal	Brasília	-47.80722	-15.80306	CEN00045049	https://storage.googleapis.com/cria-zoomify/herbaria/CEN/CEN00045049/TileGroup0/0-0-0.jpg	42	0	0	0
CEN	Bulbostylis paradoxa	A. P. Prata	6532	Glocimar Pereira-Silva	2002	07	03	Brasil	Tocantins	PARANA	-48.23306	-12.80639	CEN00049873	https://storage.googleapis.com/cria-zoomify/herbaria/CEN/CEN00049873/TileGroup0/0-0-0.jpg	13	0	0	0
UB	Bulbostylis paradoxa	Prata, AP	3474	Goodland, R	1967	07	20	Brasil	Minas Gerais	Ituiutaba	-49.47	-18.97	UB0004281	https://storage.googleapis.com/cria-zoomify/herbaria/UB/UB0004281/TileGroup0/0-0-0.jpg	8	0	0	0
ASE	Bulbostylis paradoxa		787	Guarino, ES; Pereira, JB	2001	08	01	Brasil	Distrito Federal	Brasília	-47.5546	-15.4647	ASE0020196	https://storage.googleapis.com/cria-zoomify/herbaria/CEN/CEN00059296/TileGroup0/0-0-0.jpg	22	0	0	0
NYBG	Bulbostylis paradoxa	R. Kral	7515	H. S. Irwin	1964	10	29	Brazil	Goiás	Jataí	-51.75	-17.4	NY00918704	https://storage.googleapis.com/cria-zoomify/herbaria/NY/NY00918704_01/TileGroup0/0-0-0.jpg	5	0	0	0
NYBG	Bulbostylis paradoxa	A. P. do N. Prata	9859	H. S. Irwin	1965	11	03	Brazil	Goiás	Cristalina	-47.62814	-16.75	NY00918708	https://storage.googleapis.com/cria-zoomify/herbaria/NY/NY00918708_01/TileGroup0/0-0-0.jpg	13	0	0	0
F_BOTANY_BR	Bulbostylis paradoxa		5983	H. S. Irwin & T. R. Soderstrom	1964	9	4	Brazil	Distrito Federal		-52.8731	-10.8339		https://storage.googleapis.com/cria-zoomify/herbaria/NY/NY00918703_01/TileGroup0/0-0-0.jpg	32	0	0	0
UB	Bulbostylis paradoxa	Prata, AP	10172	Harley, RM	1968	09	20	Brasil	Mato Grosso		-51.766667	-12.816667	UB0004285	https://storage.googleapis.com/cria-zoomify/herbaria/UB/UB0004285/TileGroup0/0-0-0.jpg	18	0	0	0
MBM	Bulbostylis paradoxa	Muniz, C.F.S.	27416	Hatschbach, G.	1971	09	07	Brazil	Minas Gerais	Diamantina	-43.6002998352051	-18.2493991851807	MBM018448	https://storage.googleapis.com/cria-zoomify/herbaria/MBM/MBM018448/TileGroup0/0-0-0.jpg	0	2	0	0
MBM	Bulbostylis paradoxa	Koyama, T.	32181	Hatschbach, G.	1973	08	29	Brazil	Mato Grosso	Rio Verde			MBM026410	https://storage.googleapis.com/cria-zoomify/herbaria/NY/NY00918722_01/TileGroup0/0-0-0.jpg	11	0	0	0
MBM	Bulbostylis paradoxa	Vitta, F.A.	56752	Hatschbach, G.; Hatschbach, M.; Barboza, E.; Hatschbach, M.; Barboza, E.	1992	04	06	Brazil	Bahia	Rio de Contas	-41.8114013671875	-13.5789003372192	MBM149633	https://storage.googleapis.com/cria-zoomify/herbaria/MBM/MBM149633/TileGroup0/0-0-0.jpg	0	2	0	0
CPAP	Bulbostylis paradoxa	G. Hastchbach	63543	Hatschbach, G.; Pott, A.; Pott, V.J.; Barbosa, E.	1995	10	19	Brasil	Mato Grosso	Chapada dos Guimarães				https://storage.googleapis.com/cria-zoomify/herbaria/MBM/MBM185968/TileGroup0/0-0-0.jpg	10	0	0	0
UB	Bulbostylis paradoxa	Eiten, LT	5261	Heringer, EP	1956	07	19	Brasil	Minas Gerais	Serra do Cipó			UB0004262	https://storage.googleapis.com/cria-zoomify/herbaria/ASE/ASE0000870/TileGroup0/0-0-0.jpg	4	0	0	0
UEC	Bulbostylis paradoxa		5054	Heringer, EP; Filgueiras, TS; Pereira, BAS; Chagas e Silva, F; Salles, AEH; Medonça, RC	1980	06	09	Brazil	Distrito Federal	Brasília	-47.9296989440918	-15.7797002792358	UEC057145	https://storage.googleapis.com/cria-zoomify/herbaria/NY/NY00918714_01/TileGroup0/0-0-0.jpg	7	0	0	0
MIRR	Bulbostylis paradoxa		844	Hopkins, M.J.G.; Rodrigues, K.F.; Silva, E.S.; Perreira de Lima, R.; Guede de Oliveira, J.; Lowy	1986	06	17	Brasil	Roraima	Alto Alegre	-61.333333	3.3		https://storage.googleapis.com/cria-zoomify/herbaria/NY/NY01174253_01/TileGroup0/0-0-0.jpg	0	6	0	0
NYBG	Bulbostylis paradoxa		5832	I. Cordeiro	1984	11	03	Brazil	Minas Gerais	São Thomé das Letras	-44.9853	-21.7222	NY00918746	https://storage.googleapis.com/cria-zoomify/herbaria/NY/NY00918746_01/TileGroup0/0-0-0.jpg	13	0	0	0
UB	Bulbostylis paradoxa	Prata, AP	7837	Irwin, HS	1965	08	23	Brasil	Goiás				UB0004286	https://storage.googleapis.com/cria-zoomify/herbaria/NY/NY00918705_01/TileGroup0/0-0-0.jpg	28	0	0	0
UB	Bulbostylis paradoxa	Prata, AP	9354	Irwin, HS	1965	10	20	Brasil	Goiás				UB0004287	https://storage.googleapis.com/cria-zoomify/herbaria/NY/NY00918706_01/TileGroup0/0-0-0.jpg	0	5	0	0
UB	Bulbostylis paradoxa	Prata, AP	9487	Irwin, HS	1965	10	22	Brasil	Goiás				UB0004293	https://storage.googleapis.com/cria-zoomify/herbaria/NY/NY00918707_01/TileGroup0/0-0-0.jpg	9	0	0	0
UB	Bulbostylis paradoxa	Prata, AP	9759	Irwin, HS	1965	11	02	Brasil	Goiás	Cristalina	-47.6136	-16.7686	UB0004289	https://storage.googleapis.com/cria-zoomify/herbaria/UB/UB0004289/TileGroup0/0-0-0.jpg	5	0	0	0
UB	Bulbostylis paradoxa	Prata, AP	10458	Irwin, HS	1965	11	18	Brasil	Goiás	Cabeceiras	-46.9267	-15.8006	UB0004284	https://storage.googleapis.com/cria-zoomify/herbaria/NY/NY00918709_01/TileGroup0/0-0-0.jpg	10	0	0	0
UB	Bulbostylis paradoxa	Prata, AP	25525	Irwin, HS; Onishi, E; Fonseca, SF; Souza, R; Santos, RR; Ramos, J	1970	01	28	Brasil	Minas Gerais				UB0004294	https://storage.googleapis.com/cria-zoomify/herbaria/NY/NY00918710_01/TileGroup0/0-0-0.jpg	3	0	0	0
NYBG	Bulbostylis paradoxa	T. M. Koyama	1757	J. Jangoux	1981	12	01	Brazil	Maranhão	Estreito	-47.33	-6.75	NY00918735	https://storage.googleapis.com/cria-zoomify/herbaria/US/US02091181_01/TileGroup0/0-0-0.jpg	5	0	0	0
NYBG	Bulbostylis paradoxa	T. M. Koyama	16569	J. M. Pires	1978	08	11	Brazil	Mato Grosso		-59.42	-16.17	NY00918729	https://storage.googleapis.com/cria-zoomify/herbaria/NY/NY00918729_01/TileGroup0/0-0-0.jpg	8	0	0	0
US	Bulbostylis paradoxa		52350	J. M. Pires & P. B. Cavalcante	1962	08	04	Brazil	Amapá		-51.05	1.22		https://storage.googleapis.com/cria-zoomify/herbaria/NY/NY02683243_01/TileGroup0/0-0-0.jpg	15	0	0	0
NYBG	Bulbostylis paradoxa	E. P. Killip	3060	J. T. Baldwin Jr.	1943	09	26	Brazil	Mato Grosso				NY00918732	https://storage.googleapis.com/cria-zoomify/herbaria/IAN/IAN012609/TileGroup0/0-0-0.jpg	8	0	0	0
E	Bulbostylis paradoxa		4433	J.H.Kirkbride	1981	09	14	Brasil	Distrito Federal				E00161375	https://storage.googleapis.com/cria-zoomify/herbaria/UB/UB0030045/TileGroup0/0-0-0.jpg	14	0	0	0
INPA	Bulbostylis paradoxa		592	Janssen, AS	1981	08	28	Brasil	Amazonas	Humaitá	-63.166667	-7.516667	INPA0106032	https://storage.googleapis.com/cria-zoomify/herbaria/INPA/INPA0106032/TileGroup0/0-0-0.jpg	6	0	0	0
UEC	Bulbostylis paradoxa	Prata, AP	3288	Joly, AB; Semir, J	1972	08	22	Brazil	Minas Gerais	Jaboticatubas	-43.7449989318848	-19.513599395752	UEC057151	https://storage.googleapis.com/cria-zoomify/herbaria/UEC/UEC057151/TileGroup0/0-0-0.jpg	19	0	0	0
CEN	Bulbostylis paradoxa	J. Roveratti	24	Juliene Roveratti Santos	2003	08	05	Brasil	Distrito Federal	Brasília	-47.9296989440918	-15.7797002792358	CEN00054395	https://storage.googleapis.com/cria-zoomify/herbaria/CEN/CEN00054395/TileGroup0/0-0-0.jpg	22	0	0	0
ICN	Bulbostylis paradoxa	Ardissone, RE	2209	Kozera, C; Kersten, R	2005	06	03	Brasil	Paraná	Balsa Nova	-49.6356010437012	-25.5839004516602	ICN00003461	https://storage.googleapis.com/cria-zoomify/herbaria/ICN/ICN00003461/TileGroup0/0-0-0.jpg	9	0	0	0
NYBG	Bulbostylis paradoxa	M. Barros	7061	L. B. Smith	1952	04	29	Brazil	Minas Gerais	Jaboticatubas	-43.95	-19.67	NY00918734	https://storage.googleapis.com/cria-zoomify/herbaria/US/US02091192_01/TileGroup0/0-0-0.jpg	7	0	0	0
UEC	Bulbostylis paradoxa	Prata, AP	5980	Leitão Filho, HF; Martins, FR	1977	09	18	Brazil	Minas Gerais	Alpinópolis	-46.3880996704102	-20.8635997772217	UEC057155	https://storage.googleapis.com/cria-zoomify/herbaria/UEC/UEC057155/TileGroup0/0-0-0.jpg	10	0	0	0
SP	Bulbostylis paradoxa	Prata, AP	CGG27	Loefgren, A	1887	08	07	Brasil	São Paulo	Sorocaba	-47.4500007629395	-23.5	SP030022	https://storage.googleapis.com/cria-zoomify/herbaria/US/US02091204_01/TileGroup0/0-0-0.jpg	4	0	0	0
UB	Bulbostylis paradoxa	Incógnito	80	Londe, KC	2004	05	24	Brasil	Distrito Federal	Riacho Fundo	-47.509333	-14.072694	UB0030046	https://storage.googleapis.com/cria-zoomify/herbaria/UB/UB0030046/TileGroup0/0-0-0.jpg	7	0	0	0
ICN	Bulbostylis paradoxa		7036	Longhi-Wagner, HM; Alves, RJV	1999	10	09	Brasil	Minas Gerais	Itutinga	-44.6577987670898	-21.2980995178223	ICN00003492	https://storage.googleapis.com/cria-zoomify/herbaria/ICN/ICN00003492/TileGroup0/0-0-0.jpg	11	0	0	0
ICN	Bulbostylis paradoxa	Ardissone, RE	10353	Longhi-Wagner, HM; Araujo, AC; Welker, C; Coelho, C	2007	12	02	Brasil	Minas Gerais	Ouro Branco	-43.633056	-20.506111	ICN00003465	https://storage.googleapis.com/cria-zoomify/herbaria/VIC/VIC032397/TileGroup0/0-0-0.jpg	4	0	0	0
ICN	Bulbostylis paradoxa	Ardissone, RE	10479	Longhi-Wagner, HM; Araujo, AC; Welker, C; Coelho, C	2007	12	04	Brasil	Minas Gerais	Ouro Branco	-43.716111	-20.4875	ICN00003467	https://storage.googleapis.com/cria-zoomify/herbaria/ICN/ICN00003467/TileGroup0/0-0-0.jpg	5	0	0	0
ICN	Bulbostylis paradoxa	Ardissone, RE	10363	Longhi-Wagner, HM; Araujo, AC; Welker, C; Paula, C	2007	12	02	Brasil	Minas Gerais	Ouro Branco	-43.632222	-20.505278	ICN00003462	https://storage.googleapis.com/cria-zoomify/herbaria/ICN/ICN00003462/TileGroup0/0-0-0.jpg	11	0	0	0
CEN	Bulbostylis paradoxa	G. Pereira-Silva	3116	Luiz Aquino Silva Santos	2017	06	20	Brasil	Tocantins	Porto Nacional	-48.78	-10.62	CEN00102668	https://storage.googleapis.com/cria-zoomify/herbaria/CEN/CEN00102668/TileGroup0/0-0-0.jpg	0	17	0	0
ASE	Bulbostylis paradoxa	Prata, AP	2283	M.G.L.Wanderley; Lima, R; Araujo, AC; A.Zanim; R.C.Forzza	1997	11	25	Brasil	Goiás	Acreúna	-50.45	-17.516667	ASE0018682	https://storage.googleapis.com/cria-zoomify/herbaria/ASE/ASE0018682/TileGroup0/0-0-0.jpg	0	5	0	0
INPA	Bulbostylis paradoxa	Costa, JC da	s.n.	Magnusson, WE	1997	08	11	Brasil	Roraima				INPA0208347	https://storage.googleapis.com/cria-zoomify/herbaria/INPA/INPA0208347/TileGroup0/0-0-0.jpg	5	0	0	0
CEN	Bulbostylis paradoxa	M. Verdi	7318	Márcio Verdi - RB	2014	11	26	Brasil	Goiás	Alto Paraíso de Goiás	-47.499722	-13.973888	CEN00094481	https://storage.googleapis.com/cria-zoomify/herbaria/CEN/CEN00094481/TileGroup0/0-0-0.jpg	5	0	0	0
UEC	Bulbostylis paradoxa	Prata, AP	1567	Marcondes-Ferreira, W; Semir, J; Hind, DJN; Dutilh, JHA; Nakajima, JN; Belinello, R	1997	11	06	Brazil	São Paulo	Pedregulho	-47.4700012207031	-20.25	UEC065407	https://storage.googleapis.com/cria-zoomify/herbaria/UEC/UEC065407/TileGroup0/0-0-0.jpg	25	0	0	0
UPCB	Bulbostylis paradoxa	Mendonça, R.C.		Mendonça, R.C.	1986	09	10	Brasil	Distrito Federal	Brasília	-47.9296989440918	-15.7797002792358		https://storage.googleapis.com/cria-zoomify/herbaria/UEC/UEC057153/TileGroup0/0-0-0.jpg	9	0	0	0
UFP	Bulbostylis paradoxa	Luceño, M.	284	Miranda, I.S.	1995	01	15	Brasil	Roraima				UFP011365	https://storage.googleapis.com/cria-zoomify/herbaria/INPA/INPA0182729/TileGroup0/0-0-0.jpg	20	0	0	0
UEC	Bulbostylis paradoxa	Costa, SM	2168	Monge, M; Shimizu, GH; Brito, VLG; Carmo, JAM	2013	11	16	Brazil	Minas Gerais	Cardeal Mota	-43.586389	-19.285833	UEC166959	https://storage.googleapis.com/cria-zoomify/herbaria/UEC/UEC166959/TileGroup0/0-0-0.jpg	0	4	0	0
ASE	Bulbostylis paradoxa	Thomas, WW	519	Munhoz, C; Silva, AP; Silva, SR; Medeiros, MB; Alvarenga, D; Brom, ACM	1997	09	29	Brasil	Goiás	Alto Paraíso de Goiás	-47.515975	-14.135086	ASE0019512	https://storage.googleapis.com/cria-zoomify/herbaria/ASE/ASE0019512/TileGroup0/0-0-0.jpg	4	0	0	0
ASE	Bulbostylis paradoxa	Thomas, WW	519	Munhoz, C; Silva, AP; Silva, SR; Medeiros, MB; Alvarenga, D; Brom, ACM	1997	09	29	Brasil	Goiás	Alto Paraíso de Goiás	-47.515975	-14.135086	ASE0019512	https://storage.googleapis.com/cria-zoomify/herbaria/ASE/ASE0019512/TileGroup0/0-0-0.jpg	4	0	0	0
UB	Bulbostylis paradoxa	Incógnito	2941	Munhoz, CBR	2003	09	13	Brasil	Distrito Federal	Riacho Fundo	-48.016667	-15.883333	UB0030127	https://storage.googleapis.com/cria-zoomify/herbaria/UB/UB0030127/TileGroup0/0-0-0.jpg	9	0	0	0
UB	Bulbostylis paradoxa	Prata, AP	518	Munhoz, CBR; et al.	1997	09	29	Brasil	Goiás	Alto Paraíso de Goiás	-47.509167	-14.35	UB0004291	https://storage.googleapis.com/cria-zoomify/herbaria/UB/UB0004291/TileGroup0/0-0-0.jpg	3	0	0	0
HUFU	Bulbostylis paradoxa	Prata, A.P.	2111	Nakajima, J.N.; Romero, R.	1996	09	24	Brasil	Minas Gerais	São Roque de Minas	-46.3657989501953	-20.2453002929688	HUFU00051105	https://storage.googleapis.com/cria-zoomify/herbaria/HUFU/HUFU00051105/TileGroup0/0-0-0.jpg	14	0	0	0
HUFU	Bulbostylis paradoxa	Vitta, F.A.	432	Nakajima, J.N.; Romero, R. & Simão, D.	1994	08	21	Brasil	Minas Gerais	São Roque de Minas	-46.3657989501953	-20.2453002929688	HUFU00051103	https://storage.googleapis.com/cria-zoomify/herbaria/HUFU/HUFU00051103/TileGroup0/0-0-0.jpg	13	0	0	0
HUFU	Bulbostylis paradoxa	Melo, K.B.S.	3971	Nakajima, J.N.; Romero, R.; Arantes, A.A.; Rezende, T.M. & Hattori, E.K.O.	2005	09	30	Brasil	Minas Gerais				HUFU00051094	https://storage.googleapis.com/cria-zoomify/herbaria/HUFU/HUFU00051094/TileGroup0/0-0-0.jpg	10	0	0	0
HUFU	Bulbostylis paradoxa	Prata, A.P.	2953	Nakajima, J.N.; Romero, R.; Farinaccio, M.A. & Roque, N.	1997	10	17	Brasil	Minas Gerais	São Roque de Minas	-46.3657989501953	-20.2453002929688	HUFU00051106	https://storage.googleapis.com/cria-zoomify/herbaria/HUFU/HUFU00051106/TileGroup0/0-0-0.jpg	8	0	0	0
CEN	Bulbostylis paradoxa	G. Pereira-Silva	633	Natália Rodrigues Bijos	2017	08	01	Brasil	Tocantins	Dianópolis	-46.8	-11.52	CEN00107570	https://storage.googleapis.com/cria-zoomify/herbaria/CEN/CEN00107570/TileGroup0/0-0-0.jpg	6	0	0	0
UB	Bulbostylis paradoxa	Incógnito	245	Neto, GG	1980	08	13	Brasil	Mato Grosso	Cuiabá	-56.083333	-15.583333	UB0004265	https://storage.googleapis.com/cria-zoomify/herbaria/UB/UB0004265/TileGroup0/0-0-0.jpg	2	0	0	0
UB	Bulbostylis paradoxa	Smith, LB	1664	Oliveira, E	1961	05	02	Brasil	Goiás				UB0004275	https://storage.googleapis.com/cria-zoomify/herbaria/UB/UB0004275/TileGroup0/0-0-0.jpg	0	0	1	0
UB	Bulbostylis paradoxa	Oliveira, RC	3116	Oliveira, RC; Moura, CO; Cardoso, AGT; Sonsin, J; et al.	2015	11	07	Brasil	Distrito Federal	Brasília	-47.9296989440918	-15.7797002792358	UB0031408	https://storage.googleapis.com/cria-zoomify/herbaria/UB/UB0031408/TileGroup0/0-0-0.jpg	0	18	0	0
ASE	Bulbostylis paradoxa	Oliveira, RC	1271	Oliveira, RC; Silva, GP; Cunha, MMR	1998	07	05	Brasil	Maranhão	Balsas	-46.7625	-8.692222	ASE0019513	https://storage.googleapis.com/cria-zoomify/herbaria/ASE/ASE0019513/TileGroup0/0-0-0.jpg	4	0	0	0
UB	Bulbostylis paradoxa	Oliveira, RC	2643	Oliveira, RC; Wondracek, DC; Miranda, TD; Reis, PA; Almeida, JV	2011	10	29	Brasil	Goiás	Cavalcante	-47.833333	-13.644444	UB0004264	https://storage.googleapis.com/cria-zoomify/herbaria/UB/UB0004264/TileGroup0/0-0-0.jpg	15	0	0	0
NYBG	Bulbostylis paradoxa	A. P. do N. Prata	10432	P. K. H. Dusén	1910	11	01	Brazil	Paraná		-49.713647	-24.340602	NY00500723	https://storage.googleapis.com/cria-zoomify/herbaria/NY/NY00500723_01/TileGroup0/0-0-0.jpg	6	0	0	0
VIC	Bulbostylis paradoxa		50	Pereira, A.F.S.; Tinti, B.V.	2014	05	27	Brasil	Minas Gerais	Ouro Branco	-43.6918983459473	-20.5207996368408	VIC045223	https://storage.googleapis.com/cria-zoomify/herbaria/VIC/VIC045223/TileGroup0/0-0-0.jpg	8	0	0	0
UB	Bulbostylis paradoxa	Incógnito	2	Pereira, GA	2003	09	25	Brasil	Distrito Federal	Brasília	-47.509333	-14.072694	UB0030043	https://storage.googleapis.com/cria-zoomify/herbaria/UB/UB0030043/TileGroup0/0-0-0.jpg	14	0	0	0
MBM	Bulbostylis paradoxa	Alves, M.	3331	Pietrobom da Silva, M.R.; et al.; et al.	1996	07	06	Brazil	Goiás	Portelândia	-52.6786003112793	-17.3535995483398	MBM201382	https://storage.googleapis.com/cria-zoomify/herbaria/MBM/MBM201382/TileGroup0/0-0-0.jpg	20	0	0	0
UB	Bulbostylis paradoxa	Gil, ASB	50996	Pires, JM; Rodrigues, WM; Irvine, GC	1961	09	16	Brasil	Amapá				UB0005831	https://storage.googleapis.com/cria-zoomify/herbaria/NY/NY00749411_01/TileGroup0/0-0-0.jpg	17	0	0	0
INPA	Bulbostylis paradoxa	Prata, AP	18888	Prance, GT	1973	10	12	Brasil	Mato Grosso	Chapada dos Guimarães	-55.749698638916	-15.460599899292	INPA0042367	https://storage.googleapis.com/cria-zoomify/herbaria/NY/NY00918711_01/TileGroup0/0-0-0.jpg	4	0	0	0
ASE	Bulbostylis paradoxa	Prata, AP	1013	Prata, AP; Vitta, FA; T.Konno	2000	11	28	Brasil	Minas Gerais	Gouveia	-43.9525	-18.599444	ASE0018443	https://storage.googleapis.com/cria-zoomify/herbaria/ASE/ASE0018443/TileGroup0/0-0-0.jpg	4	0	0	0
UB	Bulbostylis paradoxa	Proença, CEB	3199	Proença, CEB; Andrade, MC; Barros, MLS; Ferreira, LNC; Dias, AR; Martins, RC	2006	02	18	Brasil	Goiás	Padre Bernardo	-48.249444	-15.626667	UB0030048	https://storage.googleapis.com/cria-zoomify/herbaria/UB/UB0030048/TileGroup0/0-0-0.jpg	21	0	0	0
INPA	Bulbostylis paradoxa	Thomas, WW	3427	Pruski, JF	1987	10	08	Brasil	Roraima		-61.416667	-3.333333	INPA0155212	https://storage.googleapis.com/cria-zoomify/herbaria/INPA/INPA0155212/TileGroup0/0-0-0.jpg	0	9	0	0
HUEFS	Bulbostylis paradoxa	A.Carvalho-Silva	14950	Queiroz, L.P.de	2010	10	27	Brasil	Minas Gerais	Monte Azul	-42.808333	-15.22	HUEFS0165333	https://storage.googleapis.com/cria-zoomify/herbaria/HUEFS/HUEFS0165333/TileGroup0/0-0-0.jpg	0	6	0	0
HUEFS	Bulbostylis paradoxa	P.J.S.Silva Filho	15163	Queiroz, L.P.de	2010	10	31	Brasil	Goiás	Alto Paraíso de Goiás	-47.52	-14.150556	HUEFS0165543	https://storage.googleapis.com/cria-zoomify/herbaria/HUEFS/HUEFS0165543/TileGroup0/0-0-0.jpg	16	0	0	0
NYBG	Bulbostylis paradoxa	W. W. Thomas	219	R. D. Reeves	1988	04	28	Brazil	Goiás	Niquelândia	-48.38	-14.3	NY00918720	https://storage.googleapis.com/cria-zoomify/herbaria/NY/NY00918720_01/TileGroup0/0-0-0.jpg	29	0	0	0
NYBG	Bulbostylis paradoxa		7991	R. de Mello-Silva	1985	08	03	Brazil	Minas Gerais	Datas	-43.6556	-18.4458	NY00918736	https://storage.googleapis.com/cria-zoomify/herbaria/NY/NY00918736_01/TileGroup0/0-0-0.jpg	6	0	0	0
NYBG	Bulbostylis paradoxa		222	R. Goodland	1965	11	27	Brazil	Minas Gerais	Paraopeba	-44.4042	-19.2744	NY00918741	https://storage.googleapis.com/cria-zoomify/herbaria/NY/NY00918741_01/TileGroup0/0-0-0.jpg	16	0	0	0
NYBG	Bulbostylis paradoxa	A. P. do N. Prata	24854	R. M. Harley	1988	10	12	Brazil	Minas Gerais	Buenópolis	-44.25	-17.88	NY00918724	https://storage.googleapis.com/cria-zoomify/herbaria/NY/NY00918724_01/TileGroup0/0-0-0.jpg	7	0	0	0
NYBG	Bulbostylis paradoxa		26537	R. M. Harley	1988	12	01	Brazil	Bahia	Agua Quente	-41.98	-13.5	NY00885886	https://storage.googleapis.com/cria-zoomify/herbaria/HUEFS/HUEFS0069184/TileGroup0/0-0-0.jpg	9	0	0	0
NYBG	Bulbostylis paradoxa		24295	R. S. Santos	1963	09	20	Brazil	Minas Gerais		-43.426363	-16.403631	NY00918747	https://storage.googleapis.com/cria-zoomify/herbaria/NY/NY00918747_01/TileGroup0/0-0-0.jpg	13	0	0	0
CEN	Bulbostylis paradoxa	B. M. T. Walter	46	Rafaela Luíza Rezende Machado Leite	2008	08	29	Brasil	Minas Gerais	Moeda	-43.951388	-20.287777	CEN00094542	https://storage.googleapis.com/cria-zoomify/herbaria/CEN/CEN00094542/TileGroup0/0-0-0.jpg	10	0	0	0
UFP	Bulbostylis paradoxa	Prata, A.P.	898	Ramos, A.E.	1994	09	05	Brasil	Distrito Federal	Brasília	-47.85	-15.866667	UFP021199	https://storage.googleapis.com/cria-zoomify/herbaria/HUFU/HUFU00028132/TileGroup0/0-0-0.jpg	3	0	0	0
UB	Bulbostylis paradoxa	Incógnito	2616	Ratter, JA	1972	10	09	Brasil	Goiás	Alto Paraíso de Goiás	-47.583333	-14	UB0004278	https://storage.googleapis.com/cria-zoomify/herbaria/NY/NY00918716_01/TileGroup0/0-0-0.jpg	0	0	1	0
UB	Bulbostylis paradoxa	Prata, AP	3363	Ratter, JA	1976	08	03	Brasil	Distrito Federal				UB0030050	https://storage.googleapis.com/cria-zoomify/herbaria/NY/NY00918717_01/TileGroup0/0-0-0.jpg	6	0	0	0
IAN	Bulbostylis paradoxa	Prata, AP	6599	Richards, PW	1968	08	06	Brasil	Mato Grosso				IAN145253	https://storage.googleapis.com/cria-zoomify/herbaria/NL-BOTANY/NL-U1235427/TileGroup0/0-0-0.jpg	13	0	0	0
HUTO	Bulbostylis paradoxa		4360	Rizzo, J.A.	1969	07	02	Brasil	Goiás	Mossâmedes	-50.2150001525879	-16.1266994476318	HUTO006906	https://storage.googleapis.com/cria-zoomify/herbaria/UFG/UFG0004628/TileGroup0/0-0-0.jpg	12	0	0	0
UFG	Bulbostylis paradoxa		9867	Rizzo, J.A.	1974	06	12	Brasil	Tocantins	Pium	-49.182201385498	-10.4425001144409	UFG0009867	https://storage.googleapis.com/cria-zoomify/herbaria/UFG/UFG0009867/TileGroup0/0-0-0.jpg	8	0	0	0
UFG	Bulbostylis paradoxa	Barbosa, A.	6494	Rizzo, J.A.; Barbosa, A.	1971	07	09	Brasil	Goiás	Pirenópolis	-48.9592018127441	-15.852499961853	UFG0007439	https://storage.googleapis.com/cria-zoomify/herbaria/UFG/UFG0007439/TileGroup0/0-0-0.jpg	6	0	0	0
UFG	Bulbostylis paradoxa	Barbosa, A.	6656	Rizzo, J.A.; Barbosa, A.	1971	08	21	Brasil	Goiás	Amorinópolis	-51.0936012268066	-16.6191997528076	UFG0006656	https://storage.googleapis.com/cria-zoomify/herbaria/UFG/UFG0006656/TileGroup0/0-0-0.jpg	6	0	0	0
UFG	Bulbostylis paradoxa	Barbosa, A.	6680	Rizzo, J.A.; Barbosa, A.	1971	08	28	Brasil	Goiás	Goiás	-50.1403007507324	-15.9343996047974	UFG0006680	https://storage.googleapis.com/cria-zoomify/herbaria/UFG/UFG0006680/TileGroup0/0-0-0.jpg	12	0	0	0
UFG	Bulbostylis paradoxa	Prata, A.P.	11659	Rizzo, J.A.; et al.	1994	08	17	Brasil	Goiás	Mossâmedes	-50.2150001525879	-16.1266994476318	UFG0023183	https://storage.googleapis.com/cria-zoomify/herbaria/UFG/UFG0023183/TileGroup0/0-0-0.jpg	10	0	0	0
UB	Bulbostylis paradoxa	Prata, AP	R8R	Rocha, M	1984	08		Brasil	Distrito Federal	Brasília	-47.9296989440918	-15.7797002792358	UB0030047	https://storage.googleapis.com/cria-zoomify/herbaria/UB/UB0030047/TileGroup0/0-0-0.jpg	23	0	0	0
UB	Bulbostylis paradoxa	Prata, AP	21577	Rodrigues, WA	1954	11	05	Brasil	Acre	Rio Branco	-67.81	-9.98	UB0005830	https://storage.googleapis.com/cria-zoomify/herbaria/INPA/INPA0000303/TileGroup0/0-0-0.jpg	20	0	0	0
HUFU	Bulbostylis paradoxa	Vitta, F.A.	1255	Romero, R.; et al.	1994	10	14	Brasil	Minas Gerais	São Roque de Minas	-46.3657989501953	-20.2453002929688	HUFU00051107	https://storage.googleapis.com/cria-zoomify/herbaria/HUFU/HUFU00051107/TileGroup0/0-0-0.jpg	17	0	0	0
HUFU	Bulbostylis paradoxa	Andrade, T.	4029	Romero, R.; Nakajima, J.N.; Farinaccio, M.A. & Miranda, V.F.O.	1997	04	16	Brasil	Minas Gerais	São Roque de Minas	-46.3657989501953	-20.2453002929688	HUFU00051109	https://storage.googleapis.com/cria-zoomify/herbaria/HUFU/HUFU00051109/TileGroup0/0-0-0.jpg	25	0	0	0
HUFU	Bulbostylis paradoxa	Prata, A.P.	4560	Romero, R.; Nakajima, J.N.; Farinaccio, M.A.; Furlan, A. & Prado, P.M.M.	1997	08	23	Brasil	Minas Gerais	São Roque de Minas	-46.3657989501953	-20.2453002929688	HUFU00051102	https://storage.googleapis.com/cria-zoomify/herbaria/HUFU/HUFU00051102/TileGroup0/0-0-0.jpg	80	0	0	0
HUFU	Bulbostylis paradoxa	Prata, A.P.	2706	Romero, R.; Nakajima, J.N.; Klein, V.L.G. & Alcantara, M.B.	1995	09	24	Brasil	Minas Gerais	São Roque de Minas	-46.3657989501953	-20.2453002929688	HUFU00051104	https://storage.googleapis.com/cria-zoomify/herbaria/HUFU/HUFU00051104/TileGroup0/0-0-0.jpg	15	0	0	0
NYBG	Bulbostylis paradoxa	T. M. Koyama	16825	S. A. Mori	1984	07	15	Brazil	Mato Grosso	Cuiabá	-56.0967	-15.5961	NY00918725	https://storage.googleapis.com/cria-zoomify/herbaria/NY/NY00918725_01/TileGroup0/0-0-0.jpg	5	0	0	0
US	Bulbostylis paradoxa		12513	S. A. Mori, R. M. King, T. S. Santos & J. Hage	1979	07	22	Brazil	Bahia		-41.95	-13.55		https://storage.googleapis.com/cria-zoomify/herbaria/NY/NY00568589_01/TileGroup0/0-0-0.jpg	15	0	0	0
US	Bulbostylis paradoxa		17356	S. Mori & R. Cardoso	1984	12	12	Brazil	Amapá		-50.92	2.25		https://storage.googleapis.com/cria-zoomify/herbaria/NY/NY01174238_01/TileGroup0/0-0-0.jpg	4	0	0	0
ASE	Bulbostylis paradoxa	Prata, AP	383	S.Romaniuc; M.G.Sajo	1985	08	28	Brasil	Goiás	Alto Paraíso de Goiás	-47.3035	-14.0757	ASE0018681	https://storage.googleapis.com/cria-zoomify/herbaria/ASE/ASE0018681/TileGroup0/0-0-0.jpg	14	0	0	0
MNHN_P_PC_BR	Bulbostylis paradoxa		1712	Saint-Hilaire, A. de				Brasil					P00238362	https://storage.googleapis.com/cria-zoomify/herbaria/P/P00238362_01/TileGroup0/0-0-0.jpg	17	0	0	0
INPA	Bulbostylis paradoxa	Prata, AP	170	Sanaiotti, TM	1993	07	21	Brasil	Pará	Redenção	-49.9	-8.133333	INPA0174539	https://storage.googleapis.com/cria-zoomify/herbaria/INPA/INPA0174539/TileGroup0/0-0-0.jpg	7	0	0	0
INPA	Bulbostylis paradoxa	Thomas, WW	s.n.	Sanaiotti, TM	1989	02		Brasil	Pará	Santarém	-45	-2.483333	INPA0163853	https://storage.googleapis.com/cria-zoomify/herbaria/INPA/INPA0163853/TileGroup0/0-0-0.jpg	6	0	0	0
HUTO	Bulbostylis paradoxa		969	Santos, E.R.	2008	08	25	Brasil	Tocantins	Porto Nacional	-48.381111	-10.443889	HUTO001580	https://storage.googleapis.com/cria-zoomify/herbaria/HUTO/HUTO001580/TileGroup0/0-0-0.jpg	14	0	0	0
INPA	Bulbostylis paradoxa		438	Silva, FC da	1980	01	05	Brasil	Distrito Federal		-48	-15	INPA0123065	https://storage.googleapis.com/cria-zoomify/herbaria/UB/UB0030121/TileGroup0/0-0-0.jpg	13	0	0	0
UEC	Bulbostylis paradoxa	Mendonça, RC	202	Silva, MA	1986	10	20	Brazil	Distrito Federal	Brasília	-47.9296989440918	-15.7797002792358	UEC057141	https://storage.googleapis.com/cria-zoomify/herbaria/UEC/UEC057141/TileGroup0/0-0-0.jpg	0	8	0	0
IAN	Bulbostylis paradoxa	Prata, AP	2503	Silva, NT da	1969	07	28	Brasil	Pará	Jari			IAN134328	https://storage.googleapis.com/cria-zoomify/herbaria/NY/NY01174251_01/TileGroup0/0-0-0.jpg	0	21	0	0
UB	Bulbostylis paradoxa	Correia, C	IFN-656177	Silva, RM	2017	11	03	Brasil	Maranhão	São João do Paraíso	-46.799988	-6.660001		https://storage.googleapis.com/cria-zoomify/herbaria/UB/UB0127839/TileGroup0/0-0-0.jpg	0	7	0	0
UEC	Bulbostylis paradoxa		25422	Silva, SM; Souza, WS	1987	10	22	Brazil	São Paulo	Itu	-47.2900009155273	-23.2600002288818	UEC057157	https://storage.googleapis.com/cria-zoomify/herbaria/UEC/UEC057157/TileGroup0/0-0-0.jpg	7	0	0	0
HUEFS	Bulbostylis paradoxa	P.J.S.Silva Filho	743	Snak, C.	2011	10	22	Brasil	Goiás	Pirenópolis		-15.816667	HUEFS0184924	https://storage.googleapis.com/cria-zoomify/herbaria/HUEFS/HUEFS0184924/TileGroup0/0-0-0.jpg	0	32	0	0
HUEFS	Bulbostylis paradoxa	A.P.Prata	20753	Souza, V.C.	1997	10	11	Brasil	Mato Grosso	Rosário Oeste	-55.616667	-14.716667	HUEFS0041644	https://storage.googleapis.com/cria-zoomify/herbaria/HUEFS/HUEFS0041644/TileGroup0/0-0-0.jpg	8	0	0	0
ESA	Bulbostylis paradoxa	Tsuji, R. & Souza, V.C.	24003	Souza, V.C. et al.	2000	07	16	Brasil	Tocantins	Porto Nacional	-48.4171981811523	-10.7081003189087	ESA066545	https://storage.googleapis.com/cria-zoomify/herbaria/ESA/Cyperaceae/ESA066545/TileGroup0/0-0-0.jpg	23	0	0	0
ESA	Bulbostylis paradoxa	Muniz, C.F.S.	20277	Souza, V.C.; Souza, J.P.; Mazine, F.F.; Romão, G.O.	1997	10	07	Brasil	Mato Grosso	Rosário Oeste	-56.4275016784668	-14.8360996246338	ESA037859	https://storage.googleapis.com/cria-zoomify/herbaria/ESA/Cyperaceae/ESA037859/TileGroup0/0-0-0.jpg	18	0	0	0
UFMT	Bulbostylis paradoxa	Muniz, C.F.S.	20539	Souza, V.C.; Souza, J.P.; Mazine, F.F.; Romão, G.O.	1997	10	09	Brasil	Mato Grosso	Rosário Oeste	-55.233333	-14.633333		https://storage.googleapis.com/cria-zoomify/herbaria/ESA/Cyperaceae/ESA037881/TileGroup0/0-0-0.jpg	19	0	0	0
UFMT	Bulbostylis paradoxa	Muniz, C.F.S.	20583	Souza, V.C.; Souza, J.P.; Mazine, F.F.; Romão, G.O.	1997	10	09	Brasil	Mato Grosso	Rosário Oeste	-55.2	-14.6		https://storage.googleapis.com/cria-zoomify/herbaria/ESA/Cyperaceae/ESA037830/TileGroup0/0-0-0.jpg	26	0	0	0
INPA	Bulbostylis paradoxa	Thomas, WW	231	Steward, WC	1977	11	29	Brasil	Roraima				INPA0117963	https://storage.googleapis.com/cria-zoomify/herbaria/INPA/INPA0117963/TileGroup0/0-0-0.jpg	10	0	0	0
CEN	Bulbostylis paradoxa	A. P. Prata	863	Taciana Barbosa Cavalcanti	1991	10	09	Brasil	Goiás	Minaçu	48.2333333	-13.55	CEN00014217	https://storage.googleapis.com/cria-zoomify/herbaria/CEN/CEN00014217/TileGroup0/0-0-0.jpg	16	0	0	0
NYBG	Bulbostylis paradoxa		4885	Thomas, WW	1985	11	23	Brazil	Minas Gerais	Diamantina	-43.7	-18.2		https://storage.googleapis.com/cria-zoomify/herbaria/NY/NY00918718_01/TileGroup0/0-0-0.jpg	0	11	0	0
JPB	Bulbostylis paradoxa	Thomas, WW	14475	Thomas, WW; Bruhl, J; Sant'Ana, SC	2005	01	27	Brasil	Bahia	Rio de Contas	-41.958861	-13.523306	JPB0040764	https://storage.googleapis.com/cria-zoomify/herbaria/NY/NY02099019_01/TileGroup0/0-0-0.jpg	6	0	0	0
ICN	Bulbostylis paradoxa		1522	Valka Alves, RJ; Becker, J	1990	09	19	Brasil	Minas Gerais	Ouro Branco	-43.6918983459473	-20.5207996368408	ICN00003466	https://storage.googleapis.com/cria-zoomify/herbaria/ICN/ICN00003466/TileGroup0/0-0-0.jpg	2	0	0	0
ESA	Bulbostylis paradoxa	Viana, P.L.	712	Vincent, R.C.	2002	04	08	Brasil	Minas Gerais	Nova Lima	-43.8466987609863	-19.9855995178223	ESA122341	https://storage.googleapis.com/cria-zoomify/herbaria/ESA/Cyperaceae/ESA122341/TileGroup0/0-0-0.jpg	1	0	0	0
HUFU	Bulbostylis paradoxa	Pacheco, R.A.	230	Volpi, R.L.; Romero, R.; Pacheco, R.A. & Nakajima, J.N.	2002	10	08	Brasil	Minas Gerais	Delfinópolis	-46.8539009094238	-20.343900680542	HUFU00051101	https://storage.googleapis.com/cria-zoomify/herbaria/HUFU/HUFU00051101/TileGroup0/0-0-0.jpg	12	0	0	0
SPF	Bulbostylis paradoxa	Araújo, AC	2624	Walter, BMT	1995	10	05	Brasil	Goiás	Campinaçu	-48.416667	-13.866667	SPF00132157	https://storage.googleapis.com/cria-zoomify/herbaria/CEN/CEN00022682/TileGroup0/0-0-0.jpg	19	0	0	0
UB	Bulbostylis paradoxa	Proença, CEB	163	Antunes, EC; Antunes, LL	2012	03	24	Brasil	Mato Grosso	Comodoro	-42.2397222	-13.7066667	UB0008747	https://storage.googleapis.com/cria-zoomify/herbaria/UB/UB0008747/TileGroup0/0-0-0.jpg	0	4	0	0
CEN	Bulbostylis paradoxa	B. Schindler & M. Figueira	224	Bianca Schindler	2021	07	18	Brasil	Distrito Federal	BRASILIA	-47.907777	-15.743055	CEN00119490	https://storage.googleapis.com/cria-zoomify/herbaria/CEN/CEN00119490/TileGroup0/0-0-0.jpg	28	0	0	0
MBM	Bulbostylis paradoxa	Barboza, E	2975	Brotto, ML; Cordeiro, J	2018	11	09	Brasil	Bahia	Rio de Contas	-41.961667	-13.524722	MBM415988	https://storage.googleapis.com/cria-zoomify/herbaria/MBM/MBM415988/TileGroup0/0-0-0.jpg	0	7	0	0
NY	Bulbostylis paradoxa	W. W. Thomas	9405	C. A. Cid Ferreira	1987	11	04	Brasil	Pará	Alenquer Mun.	-54.65	-1.88	NY01174206	https://storage.googleapis.com/cria-zoomify/herbaria/NY/NY01174206_01/TileGroup0/0-0-0.jpg	17	0	0	0
UEC	Bulbostylis paradoxa	Durigan, G	297	Campos, BH; Durigan, G	2021	05	16	Brasil	Minas Gerais	Sacramento	-47.150278	-20.286111	UEC180169	https://storage.googleapis.com/cria-zoomify/herbaria/UEC/UEC180169/TileGroup0/0-0-0.jpg	1	0	0	0
CEN	Bulbostylis paradoxa	C. R. Martins	3245	Carlos Romero Martins	2019	06	16	Brasil	Distrito Federal	BRASILIA	-47.9296989440918	-15.7797002792358	CEN00114176	https://storage.googleapis.com/cria-zoomify/herbaria/CEN/CEN00114176/TileGroup0/0-0-0.jpg	0	0	0	1
HUEFS	Bulbostylis paradoxa		46	Chagas, D.B.das	2016	05	04	Brasil	Tocantins	Porto Nacional	-48.333333	-10.666667	HUEFS0237062	https://storage.googleapis.com/cria-zoomify/herbaria/HUEFS/HUEFS0237062/TileGroup0/0-0-0.jpg	1	0	0	0
NY	Bulbostylis paradoxa	T. M. Koyama	7111	D. F. Austin	1979	10	18	Brasil	Amapá		-51.4106	0.71	NY01174243	https://storage.googleapis.com/cria-zoomify/herbaria/NY/NY01174243_01/TileGroup0/0-0-0.jpg	26	0	0	0
NY	Bulbostylis paradoxa	A. P. do N. Prata	10432	P. K. H. Dusén	1910	11	01	Brasil	Paraná		-49.713647	-24.340602	NY00500723	https://storage.googleapis.com/cria-zoomify/herbaria/NY/NY00500723_01/TileGroup0/0-0-0.jpg	0	5	0	0
UB	Bulbostylis paradoxa	Prata, AP	10640	Eiten, G; Eiten, LT	1970	02	15	Brasil	Maranhão	Loreto	-45.0666667	-7.35	UB0004270	https://storage.googleapis.com/cria-zoomify/herbaria/UB/UB0004270/TileGroup0/0-0-0.jpg	0	0	0	1
MBM	Bulbostylis paradoxa	Muniz, CFS	29984	Hatschbach, G	1972	08	06	Brasil	Minas Gerais	Jaboticatubas	-43.7449989318848	-19.513599395752	MBM022370	https://storage.googleapis.com/cria-zoomify/herbaria/MBM/MBM022370/TileGroup0/0-0-0.jpg	0	3	0	0
IAN	Bulbostylis paradoxa	Black, GA	3038	Magalhães, MG	1942	07	25	Brasil	Minas Gerais	Belo Horizonte	-43.937801361084	-19.9207992553711	IAN013942	https://storage.googleapis.com/cria-zoomify/herbaria/IAN/IAN013942/TileGroup0/0-0-0.jpg	10	0	0	0
UB	Bulbostylis paradoxa	Prata, AP	3958	Goodland, R	1967	09	27	Brasil	Minas Gerais	Comendador Gomes	-49.08	-19.7	UB0004261	https://storage.googleapis.com/cria-zoomify/herbaria/UB/UB0004261/TileGroup0/0-0-0.jpg	0	0	1	0
NY	Bulbostylis paradoxa		s.n.	Illegible collector name	1989	02		Brasil	Pará	Santarém Mun.	-54.95	-2.48	NY02683242	https://storage.googleapis.com/cria-zoomify/herbaria/NY/NY02683242_02/TileGroup0/0-0-0.jpg	4	0	0	0
UB	Bulbostylis paradoxa	Koyama, TM	4185	Kuhlmann, M	1957	05	24	Brasil	São Paulo	Mogi Guaçu	-46.94	-22.37	UB0004263	https://storage.googleapis.com/cria-zoomify/herbaria/UB/UB0004263/TileGroup0/0-0-0.jpg	5	0	0	0
UEC	Bulbostylis paradoxa	Prata, AP	6587	Leitão Filho, HF; Andrade, JB; Bufarah, GBG	1977	12	05	Brasil	Minas Gerais	Araxá	-46.940601348877	-19.5932998657227	UEC057152	https://storage.googleapis.com/cria-zoomify/herbaria/UEC/UEC057152/TileGroup0/0-0-0.jpg	12	0	0	0
UB	Bulbostylis paradoxa	Prata, AP	727	Labouriau, L	1949	09	03	Brasil	Minas Gerais	Prata	-48.9241667	-19.3072222	UB0004274	https://storage.googleapis.com/cria-zoomify/herbaria/UB/UB0004274/TileGroup0/0-0-0.jpg	4	0	0	0
CEN	Bulbostylis paradoxa	A. P. Prata	118	Ladislau Araújo Skorupa	1987	11	22	Brasil	Goiás	MOSSAMEDES	-50.033333	-15.133333	CEN00014698	https://storage.googleapis.com/cria-zoomify/herbaria/CEN/CEN00014698/TileGroup0/0-0-0.jpg	0	0	1	0
CEN	Bulbostylis paradoxa		33	Leide Rovenia Miranda de Andrade	2017	11	24	Brasil	Goiás	BARRO ALTO	-49.033611	-15.105	CEN00109653	https://storage.googleapis.com/cria-zoomify/herbaria/CEN/CEN00109653/TileGroup0/0-0-0.jpg	0	18	0	0
R	Bulbostylis paradoxa		148	Lafetá, R.C.				Brasil	Minas Gerais	Tiradentes	-44.1781005859375	-21.1103000640869	R010030144	https://storage.googleapis.com/cria-zoomify/herbaria/R/R010030144/TileGroup0/0-0-0.jpg	0	9	0	0
ICN	Bulbostylis paradoxa	Ardissone, RE	10333	Longhi-Wagner, HM; Araujo, AC; Welker, CAD; Paula, C	2007	12	02	Brasil	Minas Gerais	Ouro Branco	-43.3759	-20.3022	ICN00003463	https://storage.googleapis.com/cria-zoomify/herbaria/ICN/ICN00003463/TileGroup0/0-0-0.jpg	1	0	0	0
IAN	Bulbostylis paradoxa	Schneider, L	1352	Dantas, M; Cordeiro, MR	1982	11	09	Brasil	Amapá	Laranjal do Jari	-52.55	-0.55	IAN159311	https://storage.googleapis.com/cria-zoomify/herbaria/IAN/IAN159311/TileGroup0/0-0-0.jpg	7	0	0	0
IAN	Bulbostylis paradoxa	Prata, AP	929	Dantas, M; Cordeiro, MR	1982	03	19	Brasil	Amapá	Macapá	-51.0663986206055	-0.366667002439499	IAN158397	https://storage.googleapis.com/cria-zoomify/herbaria/IAN/IAN158397/TileGroup0/0-0-0.jpg	2	0	0	0
CEN	Bulbostylis paradoxa	B. M. T. Walter	703	Marcelo Lopes de Oliveira Trovó	2017	11	14	Brasil	Goiás	ALTO PARAISO DE GOIAS	-47.73	-14.131944	CEN00112951	https://storage.googleapis.com/cria-zoomify/herbaria/CEN/CEN00112951/TileGroup0/0-0-0.jpg	7	0	0	0
UB	Bulbostylis paradoxa	Martins, RC	1696	Martins, RC; Inácio, J; Disciplina Etnobotânica	2017	09	07	Brasil	Goiás	Alto Paraíso de Goiás	-47.51	-14.1325	UB0125086	https://storage.googleapis.com/cria-zoomify/herbaria/UB/UB0125086/TileGroup0/0-0-0.jpg	0	0	1	0
CEN	Bulbostylis paradoxa	B. M. T. Walter	1520	Maurício Figueira	2020	11	01	Brasil	Goiás	PARAUNA	-50.693888	-16.981111	CEN00118261	https://storage.googleapis.com/cria-zoomify/herbaria/CEN/CEN00118261/TileGroup0/0-0-0.jpg	0	16	0	0
VIC	Bulbostylis paradoxa	Pivari, M O D	101	Morais, R. .O.; et al.	2021	06	16	Brasil	Minas Gerais	Itabirito	-43.801399230957	-20.2532997131348	VIC055074	https://storage.googleapis.com/cria-zoomify/herbaria/VIC/VIC055074/TileGroup0/0-0-0.jpg	0	0	1	0
SLUI	Bulbostylis paradoxa		120	F.Noberto	1988	09	26	Brasil	Maranhão	Mirador	-44.476864	-6.392611	SLUI000387	https://storage.googleapis.com/cria-zoomify/herbaria/SLUI/SLUI000387/TileGroup0/0-0-0.jpg	2	0	0	0
CEN	Bulbostylis paradoxa	R. L. de Moura	252	Paulo Ricardo Teixeira - IFN	2017	12	14	Brasil	Tocantins	DUERE	-49.821944	-11.683333	CEN00122397	https://storage.googleapis.com/cria-zoomify/herbaria/CEN/CEN00122397/TileGroup0/0-0-0.jpg	0	23	0	0
RECOLNAT_MNHN_P	Bulbostylis paradoxa			Ratter, J.A.|Ramos, J.	1967	8	11	Brasil			-52.33333	-14.73333	P00238358	https://storage.googleapis.com/cria-zoomify/herbaria/NY/NY00918716_01/TileGroup0/0-0-0.jpg	0	0	1	0
UFG	Bulbostylis paradoxa		9194	Rizzo, J.A.	1973	08	22	Brasil	Goiás	Cristalina	-47.6136016845703	-16.7686004638672	UFG0009194	https://storage.googleapis.com/cria-zoomify/herbaria/UFG/UFG0009194/TileGroup0/0-0-0.jpg	15	0	0	0
ESA	Bulbostylis paradoxa	Sano, P.T.	2178	Romão, G.O.	2007	02	09	Brasil	Minas Gerais	Ouro Branco	-43.6918983459473	-20.5207996368408	ESA126959	https://storage.googleapis.com/cria-zoomify/herbaria/ESA/Eriocaulaceae/ESA126959/TileGroup0/0-0-0.jpg	9	0	0	0
ESA	Bulbostylis paradoxa	Scaramuzza, C.A.M.	942	Scaramuzza, C.A.M.	1993	27	06	Brasil	São Paulo	Itararé	-49.3400001525879	-24.1100006103516	ESA101957	https://storage.googleapis.com/cria-zoomify/herbaria/ESA/Cyperaceae/ESA101957/TileGroup0/0-0-0.jpg	0	0	0	1
UB	Bulbostylis paradoxa	Silva, CFS	553B	Silva, CFS	2020	06	21	Brasil	Goiás	Alto Paraíso de Goiás	-47.5425	-14.1030556	UB0113921	https://storage.googleapis.com/cria-zoomify/herbaria/UB/UB0113921/TileGroup0/0-0-0.jpg	0	0	0	1
UB	Bulbostylis paradoxa	Silva, DP	907	Silva, DP; Jesus, EA; Bijos, NR; Munhoz, CBR	2018	07	05	Brasil	Goiás	Alto Paraíso	-47.7638889	-14.1355555	UB0123719	https://storage.googleapis.com/cria-zoomify/herbaria/UB/UB0123719/TileGroup0/0-0-0.jpg	7	0	0	0
HUFSJ	Bulbostylis paradoxa	Gonçalves, J	13360	Sobral, M; Guimarães, R; Teixeira, LR	2010	09	10	Brasil	Minas Gerais	Prados	-44	-21	HUFSJ001328	https://storage.googleapis.com/cria-zoomify/herbaria/HUFSJ/HUFSJ001328_v01/TileGroup0/0-0-0.jpg	40	0	0	0
INPA	Bulbostylis paradoxa	Rodrigues, WA	339	Souza, JL de	1978	11	25	Brasil	Roraima	Boa Vista	-61.7	3.4	INPA0080397	https://storage.googleapis.com/cria-zoomify/herbaria/INPA/INPA0080397/TileGroup0/0-0-0.jpg	0	0	0	1
UB	Bulbostylis paradoxa	Prata, AP	226	Splett, S; Silva, AP	1994	05	01	Brasil	Goiás	Cristalina	-48	-17	UB0004288	https://storage.googleapis.com/cria-zoomify/herbaria/UB/UB0004288/TileGroup0/0-0-0.jpg	0	1	0	0
INPA	Bulbostylis paradoxa		4039	Strudwick, JJ	1981	08	04	Brasil	Pará		-55.16572	-0.220997	INPA0125598	https://storage.googleapis.com/cria-zoomify/herbaria/INPA/INPA0125598/TileGroup0/0-0-0.jpg	0	0	0	1
HSTM	Bulbostylis paradoxa	Maciel-Silva, J.F. & Gil, A.	1813	Suemitsu, C.	1998	11	26	Brasil	Pará	Santarém	-54.7080556	-2.4433333	HSTM003240	https://storage.googleapis.com/cria-zoomify/herbaria/HSTM/HSTM003240/TileGroup0/0-0-0.jpg	0	0	0	1
NY	Bulbostylis paradoxa	W. W. Thomas	6801	W. W. Thomas	1991	01	26	Brasil	Goiás	Goiânia Mun.	-49.2539	-16.6786	NY00918719	https://storage.googleapis.com/cria-zoomify/herbaria/NY/NY00918719_02/TileGroup0/0-0-0.jpg	0	0	1	0
BHCB	Bulbostylis paradoxa		204	Viana, PL	2001	09	12	Brasil	Minas Gerais	Brumadinho	-43.983611	-20.093056	BHCB063112	https://storage.googleapis.com/cria-zoomify/herbaria/BHCB/BHCB063112/TileGroup0/0-0-0.jpg	4	0	0	0
US	Bulbostylis paradoxa		14496	N. Yensen	1956	4	20	Brasil	Goiás		-47.5	-14.5	US02091199	https://storage.googleapis.com/cria-zoomify/herbaria/US/US02091199_01/TileGroup0/0-0-0.jpg	0	0	0	1
